# Supplementary material for: Palbociclib and Fulvestrant Act in Synergy to Modulate Central Carbon Metabolism in Breast Cancer Cells
Source: Metabolites. 2019 Jan 2;9(1):7. doi: 10.3390/metabo9010007 (PMC6359333; doi:10.3390/metabo9010007)
Supplement: Supplementary file 1 [file metabolites-09-00007-s001.zip]

Archive with 5 entries (4 files):
- metabolites-393942-final-suppl/
- metabolites-393942-final-suppl/Supplemental Figures.pdf
- metabolites-393942-final-suppl/Table S1.xlsx
- metabolites-393942-final-suppl/Table S2.xlsx
- metabolites-393942-final-suppl/Table S3.xlsx
