# Supplementary material for: Palbociclib and Fulvestrant Act in Synergy to Modulate Central Carbon Metabolism in Breast Cancer Cells
Source: Metabolites. 2019 Jan 2;9(1):7. doi: 10.3390/metabo9010007 (PMC6359333; doi:10.3390/metabo9010007)
Supplement: Supplementary file 1 [file metabolites-09-00007-s001.zip › metabolites-393942-final-suppl/Table S1.xlsx]

## Sheet: log transformed t-test
Table S1.Metabolites observed after treatment of MCF-7 cells with either palbociclib (n=4), fulvestrant (n=4) or a combination dose of both palbociclib and fulvestrant (n=4).
Values are log transformed fold changes when comparing dosed groups to control (n=4). Metabolites were measured two days, seven days, and seven days post-dose with interim refeeding at day four by multiple reaction monitoring. Unpaired two-tailed t-test.
	Control vs. palbociclib						Control vs. fulvestrant						Control vs. Palbociclib and fulvestrant
	2 days		7 days		7 days Refeeding		2 days		7 days		7 days Refeeding		2 days		7 days		7 days Refeeding
	Fold change	p-value	Fold change	p-value	Fold change	p-value	Fold change	p-value	Fold change	p-value	Fold change	p-value	Fold change	p-value	Fold change	p-value	Fold change	p-value
Pentose Phosphate Pathway
6-phosphogluconate	-1.8	0.1472	4.30203	<0.0001	4.2042	0.017	-3.7	0.0255	3.04327	0.0002	8.40508	0.0235	-2.48	0.0496	2.12822	0.2278	6.24682	0.0142			Upregulated
Ribose 1 & 5-phosphate	1.51165	0.8372	1.94348	0.9462	2.19861	0.3572	-1.06357	0.3138	-1.09489	0.2733	3.49298	0.0155	-1.65	0.1215	-1.09489	0.4088	3.11	0.0308			Downregulated
Xylulose 5 phosphate	1.01234	0.9756	1.02786	0.7705	1.0083	0.9666	-1.17132	0.2126	-1.07685	0.1607	1.23029	0.0955	-1.20912	0.1177	-1.10802	0.1025	1.22201	0.0881		p-value calculated from t-test of log transformed data
Glyceraldehyde phosphate	-1.1059	0.5184	1.1	0.8933	1.49398	0.0086	1.07868	0.5465	-1.3	0.0141	1.08758	0.7103	-1.11803	0.4787	-1.2	0.0661	1.29088	0.2899
Sedoheptulose-7-phosphate	-1.2	0.3288	3.47022	0.0076	1.65183	0.4415	-3.58	0.0335	13.2365	<0.0001	14.2268	0.0012	-3.65	0.0003	6.35138	0.0012	9.77912	0.0021
NADP	-1.49229	0.2543	-1.48915	0.2931	1.0082	0.6134	-1.28	0.3498	-2.62	0.0168	-2.11	0.0172	-1.52	0.2159	-3.7	0.003	-1.49229	0.0451
TCA/glycolysis
Glycerol phosphate	1.11871	0.5756	1.89724	0.022	3.98883	0.0002	2.15505	0.0728	1.28027	0.1955	1.66903	0.0042	1.26	0.1108	1.15336	0.5897	2.57245	0.0014
Citrate & Isocitrate	1.11876	0.7656	9.29	<0.0001	17.3649	<0.0001	-1.02292	0.8742	5.31	<0.0001	10.2726	0.002	-1.78	0.0534	3.77	0.0017	11.6447	0.0004
Phosphoenol pyruvate	1.07969	0.045	4.60845	0.0006	15.3012	<0.0001	1.71577	0.2663	1.26929	0.1368	3.20841	0.0505	1.15	0.0014	1.29677	0.1617	3.98663	0.0039
Succinate	1.56675	0.0025	-1.89696	0.0047	1.28841	0.5161	1.83515	0.0441	-1.72315	<0.0001	-1.52353	0.0528	1.93	0.0021	-1.75183	0.0356	-1.2	0.0321
Malate	-4.01191	0.017	2.37189	0.013	-1.04707	0.8763	-3.53682	0.0381	1.96558	0.0784	-1.51229	0.4524	-33.95	0.0002	1.66488	0.0323	-1.66632	0.3365
Fumarate	-2.1	0.0189	1.1	0.5941	1.3	0.578	-2.1	0.0438	1.4	0.9816	1	0.9183	-1.99	0.0003	1.2	0.279	-1.2	0.215
Fructose 1 phosphate	-1.16494	0.5771	5.83729	0.0036	8.1	<0.0001	1.66263	0.8769	19.5083	0.0002	22.89	<0.0001	-2.78	0.0172	11.2389	0.0006	22.84	<0.0001
2-hydroxyglutarate	-1.3294	0.1022	1.0374	0.8942	-1.08344	0.5305	-1.03645	0.814	-1.02608	0.758	1.25873	0.272	-1.11	0.465	1.10603	0.421	1.23143	0.4491
Pantothenic acid	1.08283	0.2068	1.03235	0.2971	-1.07436	0.491	1.01755	0.7381	1	0.3203	-1.10978	0.9329	1.01329	0.6019	-1.09803	0.2593	-1.00226	0.9802
N-acetylaspartylglutamate	1.00178	0.9748	1.58102	0.1669	1.68258	0.0592	-1.30961	0.3339	-3.37025	0.003	-3.34238	0.0039	-1.16	0.6588	-2.56561	0.0051	-2.41904	0.0208
Amino Acids
Aspartate	1.07614	0.7255	-1.15412	0.3984	-1.18402	0.4808	-1.03851	0.8888	-2.56193	0.0021	-2.0171	0.0197	-1.09	0.5433	-2.28859	0.0041	-2.15084	0.0209
Serine	1.0794	0.6464	-1.09873	0.7524	-1.55394	0.2501	-1.65965	<0.0001	-2.70505	0.037	-3.28901	0.0454	1.019	0.8913	-3.23229	0.0245	-3.42849	0.0413
Proline	1.02031	0.8585	-1.104	0.6048	-1.78484	0.0383	-1.25254	0.2028	-4.2	0.0725	-4.08966	0.0147	-1.5	0.3661	-2.47222	0.0014	-8.8	<0.0001
Asparagine	-1.40641	0.3404	-2.0284	0.0989	-2.47375	0.1395	-1.83603	0.1	-5.54812	0.0021	-6.61718	0.0088	-1.79	0.1441	-8.42402	0.0003	-6.94067	0.0091
Tryptophan	1.11484	0.4803	-1.29578	0.565	-2.2767	0.0028	-1.34391	0.2324	-3.28076	0.1778	-3.40681	0.0002	-1.48	0.1812	-2.87937	0.0134	-2.82771	0.0052
Tyrosine	1.05191	0.7563	-10.0203	0.0138	-248.214	<0.0001	-2.12527	0.5067	-1008.05	<0.0001	-513.313	0.0001	-1.83	0.7296	-696.526	<0.0001	-974.256	<0.0001
Phenylalanine	1.4661	0.8722	1.2264	0.8654	4.78902	0.0001	1.01895	0.4878	4.18512	0.0007	2.98239	0.0216	1.05	0.6657	3.50428	0.0008	3.18899	0.0028
Valine	1.27196	0.286	1.7968	0.005	2.27653	0.0002	0.998016	0.8359	1.51187	0.0003	1.63461	0.0043	1	0.7995	1.746	<0.0001	1.87289	0.0068
Methionine	1.09682	0.4622	-1.18327	0.2731	-1.34761	0.0607	-1.2298	0.1465	-1.2752	0.3705	-1.67912	0.0504	-1.17	0.1888	-1.25178	0.0584	-1.10611	0.4907
Ornithine	-1.02707	0.9356	1.59557	0.4857	1.48366	0.569	-1.07786	0.882	-1.89387	0.1096	-1.53702	0.3172	-1.69	0.419	-1.60777	0.2451	-1.7872	0.1837
Arginine	-1.08961	0.9071	-1.31621	0.5096	1.06916	0.6189	-2.17865	0.1263	-2.13137	0.0714	-3.02817	0.2006	-2.15	0.1947	-3.52078	0.0174	-2.96611	0.2139
Nucleotide related
Uridine	1.06568	0.5766	1.12685	0.2603	1.46209	0.0048	1.16469	0.4679	1.22971	0.3744	1.21892	0.0966	1.18775	0.8362	0.957585	0.7305	1.17292	0.2282
Guanine	1.23637	0.5174	-1.24657	0.6923	-1.22127	0.3937	1.24906	0.5311	-1.43756	0.4416	-1.61393	0.0628	1.58956	0.5593	-1.81	0.1476	-2.00745	0.0173
Inosine	-1.09997	0.4666	-1.27357	0.0337	-1.70977	0.1028	-1.60098	0.0586	-6.07585	0.0617	-3.90648	0.0169	-1.45111	0.1121	-3.44905	0.0584	-10.1027	0.0001
Guanosine	1.11132	0.4908	-1.32336	0.0496	-1.33598	0.0181	-1.27552	0.1056	-3.49475	0.159	-2.3451	<0.0001	-1.33217	0.2487	-4.53374	<0.0001	-1.76334	0.0049
IMP	-1.35381	0.2495	-33.299	<0.0001	-14.9678	0.1439	-3.04513	0.136	-37.339	0.0032	>-1000	<0.0001	-16.1	0.0052	-29.1798	0.0021	-9.15289	0.0815
AMP	-2.97327	0.1558	-8.5	0.0008	-6.3	0.0018	-5.4	0.0734	-10.3	0.0017	-6.52085	0.004	-3.1	0.1134	-10.8652	0.0019	-3.54943	0.0456
UDP-glucuronic aicd	-1.37642	0.2384	-25.5546	<0.0001	-36.5875	<0.0001	-2.2489	0.0744	-170	<0.0001	-26.4059	0.0022	-1.9	0.0335	-670.68	<0.0001	-50.8043	0.0005
UDP-N-Acetylglucosamine	-1.19124	0.585	-281.933	<0.0001	-290.213	<0.0001	-1.30979	0.4014	-386.452	<0.0001	-144.024	<0.0001	-4.8	0.2878	-425.295	<0.0001	-260.04	<0.0001
NAD	-1.09929	0.5475	-2.52013	0.02	-1.57159	0.0644	-1.09929	0.2989	-2.52013	0.0002	-1.57159	0.0009	-1.12113	0.4125	-15.1974	<0.0001	-2.77376	0.0222
Others
N-acetylglucosamine phosphate	1.01118	0.5954	1.65397	0.0103	2.11642	0.0001	1.17529	0.1097	1.03133	0.7585	1.45798	0.0147	1.19879	0.0247	-0.975381	0.8377	1.104	0.0046
N-acetylneuraminic acid	-1.02647	0.8957	-1.16311	0.4492	-1.89839	0.0627	-1.12342	0.6496	-2.72624	0.0044	-1.91624	0.0729	-1.04449	0.3241	-1.60552	0.0648	-1.56362	0.2292
Cholesterol Sulfate	-2.9209	0.1468	-1.11958	0.6788	-45.5992	0.0792	-5.17788	0.0332	-2.4251	0.3648	-108.951	0.0336	-2.658	0.1475	-2.12545	0.6889	-99.58	0.0731
Taurine	-1.38262	0.2666	-1.29601	0.3304	-36.9661	0.0008	-2.09226	0.038	-675.408	<0.0001	-156.42	<0.0001	-1.1	0.2666	-152.723	<0.0001	-155.511	0.0001
