# Supplementary material for: Palbociclib and Fulvestrant Act in Synergy to Modulate Central Carbon Metabolism in Breast Cancer Cells
Source: Metabolites. 2019 Jan 2;9(1):7. doi: 10.3390/metabo9010007 (PMC6359333; doi:10.3390/metabo9010007)
Supplement: Supplementary file 1 [file metabolites-09-00007-s001.zip › metabolites-393942-final-suppl/Table S2.xlsx]

## Sheet: Palbo_DiffExpr_PPP_PurineBiosyn
Table S2. Differentially expressed metabolic genes from drug treatments (FDR≤0.01 and FC≥2). Values are log transformed fold changes and statistical significances when comparing palbociclib (n=2), fulvestrant (n=2) or a combination dose of both palbociclib and fulvestrant (n=2) to vehicle treated cells (n=2).
	MCF7_24hours_991			MCF7_24hours_Ful			MCF7_24hours_Combo			MCF7_7days_991			MCF7_7days_Ful			MCF7_7days_Combo			MCF7_10days_991			MCF7_10days_Ful			MCF7_10days_Combo
Gene	logFC	PValue	FDR	logFC	PValue	FDR	logFC	PValue	FDR	logFC	PValue	FDR	logFC	PValue	FDR	logFC	PValue	FDR	logFC	PValue	FDR	logFC	PValue	FDR	logFC	PValue	FDR
PRPS1	-0.123816	0.148	0.38	0.025759	0.714	1	0.00226019	0.979	1	0.353659	0.0701	0.266	0.151673	0.457	1	0.746551	0.000116	0.000905	0.349988	1.89e-05	0.000111	0.254409	0.0264	0.163	0.584701	3.85e-18	4.26e-17
PPAT	-0.233138	0.00641	0.03	-0.207083	0.0026	0.0329	-0.385205	1.23e-09	1.04e-08	-0.0894186	0.648	1	-0.0902442	0.658	1	-0.202275	0.296	0.607	0.316948	8.16e-05	0.000427	0.188069	0.0972	0.388	0.369379	2.2e-08	1.2e-07
GART	-0.184233	0.0245	0.0928	-0.152678	0.0183	0.141	-0.301736	2.56e-07	1.66e-06	-0.212964	0.271	0.656	-0.178779	0.378	1	-0.345395	0.0717	0.212	0.146214	0.0574	0.15	0.0649283	0.557	1	0.178727	0.00381	0.0109
PFAS	-0.296112	0.000887	0.00542	-0.255191	0.000441	0.00786	-0.545419	1.4e-15	1.96e-14	-0.39049	0.0475	0.201	-0.143347	0.488	1	-0.462319	0.0181	0.0711	0.286424	0.00113	0.00467	0.344894	0.00362	0.0374	0.615014	5.95e-17	6.13e-16
PAICS	-0.474396	1.87e-09	3.38e-08	-0.247275	4.94e-05	0.00127	-0.688131	1.78e-36	6.37e-35	-0.587174	0.0023	0.018	-0.2144	0.287	1	-0.935697	1.06e-06	1.26e-05	0.111052	0.136	0.307	0.214529	0.0486	0.246	0.117616	0.0448	0.104
ADSL	-0.049055	0.584	1	-0.057578	0.428	0.998	-0.0669346	0.325	0.617	-0.321818	0.103	0.347	-0.145638	0.48	1	-0.383501	0.0502	0.161	-0.253037	0.00268	0.0102	-0.199764	0.084	0.349	-0.103824	0.138	0.276
ATIC	0.0315571	0.692	1	-0.00416095	0.947	1	0.0283258	0.608	0.997	-0.192997	0.316	0.726	0.0148749	0.942	1	-0.304493	0.11	0.296	0.0577199	0.442	0.788	0.0387492	0.723	1	0.0980004	0.0992	0.21
ADSS	-0.0180892	0.832	1	0.0407262	0.56	1	0.111123	0.0834	0.201	0.38258	0.0496	0.208	0.141739	0.488	1	0.651703	0.000734	0.00464	0.128714	0.103	0.246	-0.0619234	0.58	1	0.161508	0.0118	0.0309
ADSSL1	0.0689877	0.553	0.995	0.18302	0.0796	0.375	0.174513	0.0736	0.18	-0.0635372	0.772	1	-0.601059	0.00652	0.111	-0.243652	0.241	0.524	0.228498	0.0488	0.131	-0.108497	0.47	0.989	0.230996	0.0327	0.0779
IMPDH1	0.00135731	0.989	1	0.252715	0.000101	0.00232	0.182433	0.00186	0.00678	-0.243886	0.208	0.557	0.299876	0.14	0.829	-0.183902	0.338	0.669	0.157972	0.0555	0.146	0.325155	0.00436	0.0429	0.584935	2.93e-18	3.28e-17
GMPS	-0.620272	2.47e-14	7.43e-13	-0.12326	0.0508	0.283	-0.682558	1.88e-32	6.01e-31	-0.579051	0.00275	0.0207	-0.186386	0.357	1	-0.841508	1.22e-05	0.000119	0.111954	0.14	0.315	0.129928	0.237	0.667	0.110785	0.0671	0.148
GMPR	1.00411	1.86e-15	6.04e-14	0.272702	0.0259	0.18	0.896806	6.23e-16	8.94e-15	0.0288487	0.895	1	-0.151095	0.506	1	-0.0122404	1	1	-0.0313256	0.823	1	0.29429	0.0336	0.192	-0.387335	0.000853	0.00271
GMPR2	0.296104	0.000485	0.00318	0.209869	0.00217	0.0285	0.421441	1.01e-11	1.03e-10	-0.31363	0.106	0.356	0.00490004	0.99	1	-0.234506	0.222	0.496	-0.462921	3.21e-09	3.28e-08	-0.267013	0.0163	0.116	-0.562224	8.94e-19	1.04e-17
AMPD1	0.327227	0.505	0.933	1.14316	0.000775	0.0124	0.679393	0.0898	0.215	0.334956	0.367	0.798	0.0994771	0.815	1	0.358853	0.28	0.582	-0.732747	0.00255	0.0097	-0.594808	0.0197	0.133	-0.598178	0.0148	0.038
AMPD2	0.758927	3.71e-17	1.35e-15	-0.0473472	0.553	1	0.545139	4.53e-15	6.14e-14	0.528782	0.00712	0.0458	0.0260263	0.903	1	0.674878	0.000526	0.00347	0.677258	2.96e-14	5.31e-13	0.310283	0.0104	0.0827	1.15615	1.59e-54	7.72e-53
MAGI1	0.285522	0.00185	0.0103	0.260382	0.000644	0.0107	0.587748	2.23e-17	3.54e-16	-0.203581	0.3	0.701	0.33475	0.103	0.723	0.00353072	1	1	-0.52463	3.32e-10	3.84e-09	0.230842	0.0418	0.222	-0.509286	2.96e-13	2.41e-12
MAGI2	0.479396	0.0955	0.276	0.774084	0.00223	0.0291	1.25304	1.32e-07	8.87e-07	0.430752	0.132	0.406	0.582966	0.0406	0.417	0.824356	0.00235	0.0128	-0.587213	0.005	0.0178	-0.204387	0.392	0.892	-0.31012	0.131	0.264
MAGI3	-0.202299	0.0308	0.112	-0.14337	0.0661	0.334	-0.11852	0.0999	0.235	-0.214907	0.276	0.666	0.0862321	0.677	1	-0.22471	0.254	0.542	-0.153634	0.0756	0.189	0.219215	0.0588	0.282	-0.418602	2.31e-08	1.26e-07
GUK1	0.197316	0.0202	0.0793	0.248946	0.00027	0.00529	0.194601	0.00178	0.00649	0.166492	0.391	0.83	-0.106901	0.602	1	0.0047652	0.981	1	-0.186578	0.0224	0.0667	-0.333799	0.00365	0.0376	0.0977592	0.157	0.309
HPRT1	-0.697103	1.05e-16	3.72e-15	-0.212393	0.00122	0.0182	-0.946859	2.84e-53	1.45e-51	-0.343243	0.0769	0.282	-0.193654	0.34	1	-0.799884	3.55e-05	0.000313	0.579561	8.86e-14	1.51e-12	0.475513	1.92e-05	0.000526	0.634962	3.78e-24	5.89e-23
PNP	-0.526184	5.41e-10	1.05e-08	-0.180298	0.00708	0.0708	-0.756537	2.23e-33	7.33e-32	-0.320347	0.099	0.338	-0.332688	0.103	0.723	-0.730401	0.000165	0.00124	0.435217	5.07e-08	4.36e-07	0.251184	0.0262	0.162	0.627865	4.94e-22	6.83e-21
AK1	-0.102488	0.301	0.647	0.0746573	0.351	0.899	-0.251703	0.0013	0.00485	0.113252	0.579	1	-0.157251	0.457	1	-0.200005	0.322	0.643	0.718564	9.87e-13	1.51e-11	0.0879303	0.517	1	0.889098	8.86e-24	1.35e-22
AK2	-0.0567394	0.485	0.913	0.023784	0.712	1	-0.0541823	0.35	0.653	-0.253089	0.19	0.524	0.0338488	0.868	1	-0.109825	0.565	0.951	0.274523	0.000363	0.00168	0.222918	0.0437	0.229	0.355266	8.56e-09	4.85e-08
AK3	0.0868911	0.299	0.645	0.0362705	0.59	1	0.11839	0.0512	0.133	0.00504311	0.981	1	0.050647	0.803	1	0.158149	0.41	0.763	-0.0795511	0.303	0.584	-0.0326295	0.77	1	-0.105485	0.0908	0.194
AK4	0.510057	6.56e-09	1.09e-07	0.0786068	0.288	0.805	0.409569	6.22e-10	5.4e-09	-0.104219	0.591	1	-0.618544	0.00251	0.0536	-0.122318	0.524	0.9	0.218438	0.00588	0.0205	0.229539	0.0408	0.219	0.219138	0.000713	0.00229
NME1	-0.0388769	0.622	1	-0.266372	1.33e-05	0.000419	-0.300727	3.04e-08	2.19e-07	0.088694	0.644	1	0.0034744	0.991	1	-0.177476	0.351	0.687	0.5189	5e-12	7.04e-11	0.193606	0.0768	0.329	0.768166	3.22e-38	9.59e-37
NME2	0.113987	0.144	0.373	-0.0531386	0.377	0.935	-0.0187064	0.724	1	0.400406	0.0368	0.167	0.0189468	0.925	1	0.315345	0.0965	0.268	0.282127	0.000132	0.000665	0.0993119	0.359	0.85	0.505124	2.39e-18	2.69e-17
