# Supplementary material for: Palbociclib and Fulvestrant Act in Synergy to Modulate Central Carbon Metabolism in Breast Cancer Cells
Source: Metabolites. 2019 Jan 2;9(1):7. doi: 10.3390/metabo9010007 (PMC6359333; doi:10.3390/metabo9010007)
Supplement: Supplementary file 1 [file metabolites-09-00007-s001.zip › metabolites-393942-final-suppl/Table S3.xlsx]

## Sheet: Sheet1
Table S3. Transcriptome-based gene set enrichment analysis result of the KEGG metabolism-related pathways, significant in at least one of the samples (False Discovery Rate <0.05).
	Palbociclib_24hours		Fulvestrant_24hours		Combined_24hours		Palbociclib_7days		Fulvestrant_7days		Combined_7days		Palbociclib_10days		Fulvestrant_10days		Combined_10days
Metabolic pathway signature	direction	FDR q-val	direction	FDR q-val	direction	FDR q-val	direction	FDR q-val	direction	FDR q-val	direction	FDR q-val	direction	FDR q-val	direction	FDR q-val	direction	FDR q-val
AMINOACYL-TRNA BIOSYNTHESIS	Down	1	Down	0.540336	Down	0.657162	Down	0.586264	Down	1	Down	1	Down	0.450531	Down	0.000582972	Down	0.878518
ARACHIDONIC ACID METABOLISM	Up	0.0712553	Up	0.461541	Up	0.019545	Up	0.185068	Up	0.841278	Up	0.108973	Up	0.0883369	Down	0.568698	Up	0.30924
BIOSYNTHESIS OF AMINO ACIDS	Down	1	Down	1	Down	0.750118	Down	0.129097	Down	0.103344	Down	0.0490541	Down	0.164715	Down	0.0393891	Down	0.534069
BIOSYNTHESIS OF UNSATURATED FATTY ACIDS	Down	1	Down	0.800535	Down	0.958743	Down	0.00288854	Down	0.184374	Down	0.00783888	Down	0.941131	Up	0.836562	Down	0.557046
DRUG METABOLISM - CYTOCHROME P450	Up	0.0618071	Up	0.0106497	Up	0	Up	0.0101194	Up	0.586867	Up	0.00378028	Up	0.176455	Down	0.579915	Up	0.317399
FAT DIGESTION AND ABSORPTION	Up	0.581722	Up	0.392137	Up	0.127968	Up	0.068638	Up	0.430982	Up	0.135963	Up	0.0223218	Up	0.504598	Up	0.105087
FATTY ACID ELONGATION	Down	0.321086	Down	1	Down	0.432837	Down	0.0233175	Down	0.51403	Down	0.142046	Down	1	Down	0.981503	Down	0.923799
FATTY ACID METABOLISM	Up	0.990364	Up	0.957026	Up	0.90753	Down	0.0292242	Down	0.299929	Down	0.0200956	Up	0.921202	Up	0.315223	Up	0.865644
GLYCINE, SERINE AND THREONINE METABOLISM	Up	0.256494	Up	0.140694	Up	0.598696	Down	0.0791656	Down	0.224744	Down	0.258585	Down	0.2992	Down	0.000466378	Down	0.239078
GLYCOSAMINOGLYCAN BIOSYNTHESIS - CHONDROITIN SULFATE / DERMATAN SULFATE	Up	0.66307	Up	0.975958	Up	0.457333	Up	0.0447129	Up	1	Up	0.0134071	Up	0.508453	Down	0.6466	Up	0.277826
GLYOXYLATE AND DICARBOXYLATE METABOLISM	Down	1	Down	0.9697	Down	0.946987	Down	0.0434252	Down	0.325027	Down	0.0594984	Down	0.514284	Up	0.949425	Down	0.652811
HISTIDINE METABOLISM	Up	0.0650995	Up	0.0135773	Up	0.00085	Up	0.0932936	Up	0.856958	Up	0.0285091	Up	0.79653	Down	0.197728	Up	0.807388
LINOLEIC ACID METABOLISM	Up	0.137021	Up	0.226827	Up	0.0267891	Up	0.417521	Up	0.634223	Up	0.265229	Up	0.843257	Down	0.839447	Up	0.99976
MUCIN TYPE O-GLYCAN BIOSYNTHESIS	Up	0.987051	Up	0.872377	Up	0.288895	Up	0.0701507	Up	0.437078	Up	0.0232989	Up	0.140794	Up	0.0844681	Up	0.184049
PHENYLALANINE METABOLISM	Up	0.19859	Up	0.0469494	Up	0.0274596	Up	0.076683	Down	0.85474	Up	0.12448	Up	0.690256	Down	0.0112267	Up	0.929302
PURINE METABOLISM	Down	0.100328	Down	0.77161	Down	0.038314	Up	0.752701	Up	0.856525	Down	0.510382	Up	0.181892	Up	0.433653	Up	0.211074
PYRIMIDINE METABOLISM	Down	0.000240504	Down	0.408075	Down	4.92139e-05	Down	0.270778	Up	1	Down	0.0520715	Up	0.235948	Up	0.653515	Up	0.255544
RETINOL METABOLISM	Up	0.312098	Up	0.384454	Up	0.221782	Up	0.00463338	Up	0.603374	Up	0.01255	Up	0.306425	Down	0.656783	Up	0.09458
STEROID BIOSYNTHESIS	Up	0.26425	Down	0.884578	Up	0.595293	Up	0.871232	Down	0.756646	Up	0.942561	Up	0.138135	Up	0.0274276	Up	0.301956
VITAMIN DIGESTION AND ABSORPTION	Up	0.43368	Up	0.429829	Up	0.318233	Up	0.0833995	Up	0.727343	Up	0.0219351	Up	0.407522	Up	0.348714	Up	0.137493
